# Supplementary material for: Using social risks to predict unplanned hospital readmission and emergency care among hospitalized Veterans
Source: Health Serv Res. 2024 Jul 7;60(1):e14353. doi: 10.1111/1475-6773.14353 (PMC11782069; doi:10.1111/1475-6773.14353)
Supplement: Supplementary file 2 — Data S2: Supporting information. [file HESR-60-e14353-s002.xlsx]

## Sheet: Domain names and description
Social risk domain	Description	Health factors examples	ICD codes examples	stop codes examples
Violence	Elder abuse, neglect, intimate partner violence (user or survivor), trauma, violent conflict	SOC WORK PRESENTING ISSUE-ABUSE/NEGLECT	O9A.3-5 Abuse complicating pregnancy	524 Active duty sexual trauma
		Military sexual trauma screen	T74*1 Neglect, abuse, or abandonment (only use code ending in 1, as codes ending in 2 are pediatric dx); [Exlude T744, shaken infant syndrome]
			X92-X99 Violent assault by drowning or weapon
			Y00-Y04 Other violent assault
			Y07 family maltreatment/neglect
			Y08 other assault
			Y09 assault unspecified
			Y36 Operations of war; Z65.5 Exposure to disaster, war and other hostilities; Z69 Encounter for mental health services for victim and perpetrator of abuse; Z91.4 Personal history of psychological trauma
			Y37 Military operations;
			Y38 Terrorism;
			Z04.41 Encounter for examination and observation following alleged rape;
			Z04.7 Encounter for examination and observation following alleged physical abuse;
			Z04.81 Encounter for examination and observation following forced sexual exploitation;
			Z65.4 Victim of crime and terrorism
Financial	Hardship related to income, employment, or lack of opportunity or access to education	SOC WORK PRESENTING ISSUE-FINANCIAL	Z56 Problems related to employment/unemployment	208/222/568/574 Compensated work therapy;
		INCOME SOURCE-SSI/SSDI	Z59.5 Extreme poverty;	555 employment services;
		INCOME SOURCE-UNEMPLOYMENT BENEFITS	Z59.6 Low income;	535/574 job rehabilitation
		ECONOMICS - LEVEL 2 (MINOR CONCERNS)	Z59.7 Insufficient social insurance and welfare support;
		ECONOMICS - LEVEL 3 (MAJOR CONCERNS)	Z59.86 Financial insecurity
		ECONOMICS - LEVEL 4 (CRISIS)	Z59.87 Material hardship
			Z59.89 other problems related to housing and economic circumstances
Housing	Homelessness, housing insecurity, utilities	SOC WORK PRESENTING ISSUE-HOUSING	Z59.0 Homelessness; Z59.1 Inadequate housing; Z59.2 Discord with neighbors, lodgers and landlord	504/511 Grant and per diem; 507/522/530 Department of Housing and Urban Development- Veterans Affairs Supportive Housing [HUD-VASH]; 508/528/529 Health Care for Homeless Veterans; 555/556 Homelessness/job rehabilitation
		LIVING SITUATION-SHELTER	Z59.3 Problems related to living in residential institution
		HOUSING - LEVEL 2 (MINOR CONCERNS)	Z59.9 Problem related to housing and economic circumstances, unspecified
		HOUSING - LEVEL 3 (MAJOR CONCERNS)	Z59.81 Housing instability, housed
		HOUSING - LEVEL 4 (CRISIS)
Legal		SOC WORK PRESENTING ISSUE-LEGAL	Z65.0 Conviction in civil and criminal proceedings without imprisonment	591 Incarcerated re-entry; 592 Veterans Justice Outreach
			Z65.1 Imprisonment and other incarceration
			Z65.2 Problems related to release from prison
			Z65.3 Problems related to other legal circumstances
			Y92.14 Prison as the place of occurrence of the external cause
			Y35 Legal intervention injury
Social support	Problems related to social environment, primary support group, social isolation, loneliness
		LIVES ALONE
		SOC SUPPORTS-NONE	Z63 Other problems related to primary support group, including family circumstances
		SOC SUPPORTS - LEVEL 2 (MINOR CONCERNS)	Z60 Problems related to social environment
		SOC SUPPORTS - LEVEL 3 (MAJOR CONCERNS)
		SOC SUPPORTS - LEVEL 4 (CRISIS)
		CAREGIVER CAPABLE MEETING PT'S NEEDS-NO
		EVIDENCE OF CAREGIVER STRESS-YES
		SOC WORK PRESENTING ISSUE-CAREGIVER
Mental/Behavioral	Psychological stress, grief, excluding mental illness diagnosis	SOC WORK PRESENTING ISSUE-EMOTIONAL	X710,X711,X713 intentional self harm
		PSYCH STATUS - LEVEL 2 (MINOR CONCERNS)	Psychiatric diagnoses / mental illness (VA MH definition)
		PSYCH STATUS - LEVEL 3 (MAJOR CONCERNS)	Substance and alchohol use disorders
		PSYCH STATUS - LEVEL 4 (CRISIS)
Access to care	Problems related to transportation or difficulty accessing care	SOC WORK PRESENTING ISSUE-ACCESS TO CARE	Z59.82 Transportation insecurity
		SOC WORK PRESENTING ISSUE-TRANSPORTATION
		ACCESS TO CARE - LEVEL 2(MINOR CONCERNS)
		ACCESS TO CARE - LEVEL 3(MAJOR CONCERNS)
		ACCESS TO CARE - LEVEL 4(CRISIS)
Food insecurity		Food insecurity screen	Z59.4 Food insecurity
Nonspecific psychosocial		SOC WORK CASE MGMT LEVEL 2 - SUPPORTIVE	Z65.8 Other specified problems related to psychosocial circumstances
		SOC WORK CASE MGMT LEVEL 3 - PROGRESSIVE	Z65.9 Problem related to unspecified psychosocial circumstances
		SOC WORK CASE MGMT LEVEL 4 - INTENSIVE
Neighborhood deprivation	National Area Deprivation Index (ADI) >=96

## Sheet: ICD10
Code	Short description	SR domain
T7401XA	Adult neglect or abandonment, confirmed, initial encounter	Violence
T7401XD	Adult neglect or abandonment, confirmed, subs encntr	Violence
T7401XS	Adult neglect or abandonment, confirmed, sequela	Violence
T7411XA	Adult physical abuse, confirmed, initial encounter	Violence
T7411XD	Adult physical abuse, confirmed, subsequent encounter	Violence
T7411XS	Adult physical abuse, confirmed, sequela	Violence
T7421XA	Adult sexual abuse, confirmed, initial encounter	Violence
T7421XD	Adult sexual abuse, confirmed, subsequent encounter	Violence
T7421XS	Adult sexual abuse, confirmed, sequela	Violence
T7431XA	Adult psychological abuse, confirmed, initial encounter	Violence
T7431XD	Adult psychological abuse, confirmed, subsequent encounter	Violence
T7431XS	Adult psychological abuse, confirmed, sequela	Violence
T7451XA	Adult forced sexual exploitation, confirmed, init	Violence
T7451XD	Adult forced sexual exploitation, confirmed, subs	Violence
T7451XS	Adult forced sexual exploitation, confirmed, sequela	Violence
T7461XA	Adult forced labor exploitation, confirmed, init	Violence
T7461XD	Adult forced labor exploitation, confirmed, subs	Violence
T7461XS	Adult forced labor exploitation, confirmed, sequela	Violence
X920XXA	Assault by drowning and submersion while in bathtub, init	Violence
X920XXD	Assault by drowning and submersion while in bathtub, subs	Violence
X920XXS	Assault by drowning and submersion while in bathtub, sequela	Violence
X921XXA	Assault by drown while in swimming pool, init	Violence
X921XXD	Assault by drown while in swimming pool, subs	Violence
X921XXS	Assault by drown while in swimming pool, sequela	Violence
X922XXA	Assault by drown after push into swimming pool, init	Violence
X922XXD	Assault by drown after push into swimming pool, subs	Violence
X922XXS	Assault by drown after push into swimming pool, sequela	Violence
X923XXA	Assault by drowning and submersion in natural water, init	Violence
X923XXD	Assault by drowning and submersion in natural water, subs	Violence
X923XXS	Assault by drowning and submersion in natural water, sequela	Violence
X928XXA	Other assault by drowning and submersion, initial encounter	Violence
X928XXD	Other assault by drowning and submersion, subs encntr	Violence
X928XXS	Other assault by drowning and submersion, sequela	Violence
X929XXA	Assault by drowning and submersion, unspecified, init encntr	Violence
X929XXD	Assault by drowning and submersion, unspecified, subs encntr	Violence
X929XXS	Assault by drowning and submersion, unspecified, sequela	Violence
X93XXXA	Assault by handgun discharge, initial encounter	Violence
X93XXXD	Assault by handgun discharge, subsequent encounter	Violence
X93XXXS	Assault by handgun discharge, sequela	Violence
X940XXA	Assault by shotgun, initial encounter	Violence
X940XXD	Assault by shotgun, subsequent encounter	Violence
X940XXS	Assault by shotgun, sequela	Violence
X941XXA	Assault by hunting rifle, initial encounter	Violence
X941XXD	Assault by hunting rifle, subsequent encounter	Violence
X941XXS	Assault by hunting rifle, sequela	Violence
X942XXA	Assault by machine gun, initial encounter	Violence
X942XXD	Assault by machine gun, subsequent encounter	Violence
X942XXS	Assault by machine gun, sequela	Violence
X948XXA	Assault by other larger firearm discharge, initial encounter	Violence
X948XXD	Assault by other larger firearm discharge, subs encntr	Violence
X948XXS	Assault by other larger firearm discharge, sequela	Violence
X949XXA	Assault by unspecified larger firearm discharge, init encntr	Violence
X949XXD	Assault by unspecified larger firearm discharge, subs encntr	Violence
X949XXS	Assault by unspecified larger firearm discharge, sequela	Violence
X9501XA	Assault by airgun discharge, initial encounter	Violence
X9501XD	Assault by airgun discharge, subsequent encounter	Violence
X9501XS	Assault by airgun discharge, sequela	Violence
X9502XA	Assault by paintball gun discharge, initial encounter	Violence
X9502XD	Assault by paintball gun discharge, subsequent encounter	Violence
X9502XS	Assault by paintball gun discharge, sequela	Violence
X9509XA	Assault by oth gas, air or spring-operated gun, init encntr	Violence
X9509XD	Assault by oth gas, air or spring-operated gun, subs encntr	Violence
X9509XS	Assault by other gas, air or spring-operated gun, sequela	Violence
X958XXA	Assault by other firearm discharge, initial encounter	Violence
X958XXD	Assault by other firearm discharge, subsequent encounter	Violence
X958XXS	Assault by other firearm discharge, sequela	Violence
X959XXA	Assault by unspecified firearm discharge, initial encounter	Violence
X959XXD	Assault by unspecified firearm discharge, subs encntr	Violence
X959XXS	Assault by unspecified firearm discharge, sequela	Violence
X960XXA	Assault by antipersonnel bomb, initial encounter	Violence
X960XXD	Assault by antipersonnel bomb, subsequent encounter	Violence
X960XXS	Assault by antipersonnel bomb, sequela	Violence
X961XXA	Assault by gasoline bomb, initial encounter	Violence
X961XXD	Assault by gasoline bomb, subsequent encounter	Violence
X961XXS	Assault by gasoline bomb, sequela	Violence
X962XXA	Assault by letter bomb, initial encounter	Violence
X962XXD	Assault by letter bomb, subsequent encounter	Violence
X962XXS	Assault by letter bomb, sequela	Violence
X963XXA	Assault by fertilizer bomb, initial encounter	Violence
X963XXD	Assault by fertilizer bomb, subsequent encounter	Violence
X963XXS	Assault by fertilizer bomb, sequela	Violence
X964XXA	Assault by pipe bomb, initial encounter	Violence
X964XXD	Assault by pipe bomb, subsequent encounter	Violence
X964XXS	Assault by pipe bomb, sequela	Violence
X968XXA	Assault by other specified explosive, initial encounter	Violence
X968XXD	Assault by other specified explosive, subsequent encounter	Violence
X968XXS	Assault by other specified explosive, sequela	Violence
X969XXA	Assault by unspecified explosive, initial encounter	Violence
X969XXD	Assault by unspecified explosive, subsequent encounter	Violence
X969XXS	Assault by unspecified explosive, sequela	Violence
X97XXXA	Assault by smoke, fire and flames, initial encounter	Violence
X97XXXD	Assault by smoke, fire and flames, subsequent encounter	Violence
X97XXXS	Assault by smoke, fire and flames, sequela	Violence
X980XXA	Assault by steam or hot vapors, initial encounter	Violence
X980XXD	Assault by steam or hot vapors, subsequent encounter	Violence
X980XXS	Assault by steam or hot vapors, sequela	Violence
X981XXA	Assault by hot tap water, initial encounter	Violence
X981XXD	Assault by hot tap water, subsequent encounter	Violence
X981XXS	Assault by hot tap water, sequela	Violence
X982XXA	Assault by hot fluids, initial encounter	Violence
X982XXD	Assault by hot fluids, subsequent encounter	Violence
X982XXS	Assault by hot fluids, sequela	Violence
X983XXA	Assault by hot household appliances, initial encounter	Violence
X983XXD	Assault by hot household appliances, subsequent encounter	Violence
X983XXS	Assault by hot household appliances, sequela	Violence
X988XXA	Assault by other hot objects, initial encounter	Violence
X988XXD	Assault by other hot objects, subsequent encounter	Violence
X988XXS	Assault by other hot objects, sequela	Violence
X989XXA	Assault by unspecified hot objects, initial encounter	Violence
X989XXD	Assault by unspecified hot objects, subsequent encounter	Violence
X989XXS	Assault by unspecified hot objects, sequela	Violence
X990XXA	Assault by sharp glass, initial encounter	Violence
X990XXD	Assault by sharp glass, subsequent encounter	Violence
X990XXS	Assault by sharp glass, sequela	Violence
X991XXA	Assault by knife, initial encounter	Violence
X991XXD	Assault by knife, subsequent encounter	Violence
X991XXS	Assault by knife, sequela	Violence
X992XXA	Assault by sword or dagger, initial encounter	Violence
X992XXD	Assault by sword or dagger, subsequent encounter	Violence
X992XXS	Assault by sword or dagger, sequela	Violence
X998XXA	Assault by other sharp object, initial encounter	Violence
X998XXD	Assault by other sharp object, subsequent encounter	Violence
X998XXS	Assault by other sharp object, sequela	Violence
X999XXA	Assault by unspecified sharp object, initial encounter	Violence
X999XXD	Assault by unspecified sharp object, subsequent encounter	Violence
X999XXS	Assault by unspecified sharp object, sequela	Violence
Y00XXXA	Assault by blunt object, initial encounter	Violence
Y00XXXD	Assault by blunt object, subsequent encounter	Violence
Y00XXXS	Assault by blunt object, sequela	Violence
Y01XXXA	Assault by pushing from high place, initial encounter	Violence
Y01XXXD	Assault by pushing from high place, subsequent encounter	Violence
Y01XXXS	Assault by pushing from high place, sequela	Violence
Y020XXA	Assault by push/place victim in front of motor vehicle, init	Violence
Y020XXD	Assault by push/place victim in front of motor vehicle, subs	Violence
Y020XXS	Assault by push/place victim in front of mtr veh, sequela	Violence
Y021XXA	Assault by push/place victim in front of train, init	Violence
Y021XXD	Assault by push/place victim in front of train, subs	Violence
Y021XXS	Assault by push/place victim in front of train, sequela	Violence
Y028XXA	Assault by push/place victim in front of moving object, init	Violence
Y028XXD	Assault by push/place victim in front of moving object, subs	Violence
Y028XXS	Asslt by push/place victim in front of moving object, sqla	Violence
Y030XXA	Assault by being hit or run over by motor vehicle, init	Violence
Y030XXD	Assault by being hit or run over by motor vehicle, subs	Violence
Y030XXS	Assault by being hit or run over by motor vehicle, sequela	Violence
Y038XXA	Other assault by crashing of motor vehicle, init encntr	Violence
Y038XXD	Other assault by crashing of motor vehicle, subs encntr	Violence
Y038XXS	Other assault by crashing of motor vehicle, sequela	Violence
Y040XXA	Assault by unarmed brawl or fight, initial encounter	Violence
Y040XXD	Assault by unarmed brawl or fight, subsequent encounter	Violence
Y040XXS	Assault by unarmed brawl or fight, sequela	Violence
Y041XXA	Assault by human bite, initial encounter	Violence
Y041XXD	Assault by human bite, subsequent encounter	Violence
Y041XXS	Assault by human bite, sequela	Violence
Y042XXA	Asslt by strike agnst or bumped into by another person, init	Violence
Y042XXD	Asslt by strike agnst or bumped into by another person, subs	Violence
Y042XXS	Asslt by strike agnst or bumped into by another person, sqla	Violence
Y048XXA	Assault by other bodily force, initial encounter	Violence
Y048XXD	Assault by other bodily force, subsequent encounter	Violence
Y048XXS	Assault by other bodily force, sequela	Violence
Y0701	Husband, perpetrator of maltreatment and neglect	Violence
Y0702	Wife, perpetrator of maltreatment and neglect	Violence
Y0703	Male partner, perpetrator of maltreatment and neglect	Violence
Y0704	Female partner, perpetrator of maltreatment and neglect	Violence
Y0711	Biological father, perpetrator of maltreatment and neglect	Violence
Y0712	Biological mother, perpetrator of maltreatment and neglect	Violence
Y0713	Adoptive father, perpetrator of maltreatment and neglect	Violence
Y0714	Adoptive mother, perpetrator of maltreatment and neglect	Violence
Y07410	Brother, perpetrator of maltreatment and neglect	Violence
Y07411	Sister, perpetrator of maltreatment and neglect	Violence
Y07420	Foster father, perpetrator of maltreatment and neglect	Violence
Y07421	Foster mother, perpetrator of maltreatment and neglect	Violence
Y07430	Stepfather, perpetrator of maltreatment and neglect	Violence
Y07432	Male friend of parent, perpetrator of maltreat and neglect	Violence
Y07433	Stepmother, perpetrator of maltreatment and neglect	Violence
Y07434	Female friend of parent, perp of maltreat and neglect	Violence
Y07435	Stepbrother, perpetrator or maltreatment and neglect	Violence
Y07436	Stepsister, perpetrator of maltreatment and neglect	Violence
Y07490	Male cousin, perpetrator of maltreatment and neglect	Violence
Y07491	Female cousin, perpetrator of maltreatment and neglect	Violence
Y07499	Other family member, perpetrator of maltreatment and neglect	Violence
Y0750	Unsp non-family member, perpetrator of maltreat and neglect	Violence
Y07510	At-home childcare provider, perp of maltreat and neglect	NA
Y07511	Daycare center childcare prov, perp of maltreat and neglect	NA
Y07512	At-home adultcare provider, perp of maltreat and neglect	Violence
Y07513	Adultcare center provider, perp of maltreat and neglect	Violence
Y07519	Unsp daycare provider, perpetrator of maltreat and neglect	na
Y07521	Mental health provider, perpetrator of maltreat and neglect	Violence
Y07528	Oth therapist or healthcare prov, perp of maltreat & neglect	Violence
Y07529	Unsp healthcare provider, perp of maltreat and neglect	Violence
Y0753	Teacher or instructor, perpetrator of maltreat and neglect	na
Y0759	Oth non-family member, perpetrator of maltreat and neglect	Violence
Y076	Multiple perpetrators of maltreatment and neglect	Violence
Y079	Unspecified perpetrator of maltreatment and neglect	Violence
Y0801XA	Assault by strike by hockey stick, initial encounter	Violence
Y0801XD	Assault by strike by hockey stick, subsequent encounter	Violence
Y0801XS	Assault by strike by hockey stick, sequela	Violence
Y0802XA	Assault by strike by baseball bat, initial encounter	Violence
Y0802XD	Assault by strike by baseball bat, subsequent encounter	Violence
Y0802XS	Assault by strike by baseball bat, sequela	Violence
Y0809XA	Assault by strike by oth type of sport equipment, init	Violence
Y0809XD	Assault by strike by oth type of sport equipment, subs	Violence
Y0809XS	Assault by strike by oth type of sport equipment, sequela	Violence
Y0881XA	Assault by crashing of aircraft, initial encounter	Violence
Y0881XD	Assault by crashing of aircraft, subsequent encounter	Violence
Y0881XS	Assault by crashing of aircraft, sequela	Violence
Y0889XA	Assault by other specified means, initial encounter	Violence
Y0889XD	Assault by other specified means, subsequent encounter	Violence
Y0889XS	Assault by other specified means, sequela	Violence
Y09	Assault by unspecified means	Violence
X710XXA	Intentional self-harm by drown while in bathtub, init	Emotional
X710XXD	Intentional self-harm by drown while in bathtub, subs	Emotional
X710XXS	Intentional self-harm by drown while in bathtub, sequela	Emotional
X711XXA	Intentional self-harm by drown while in swimming pool, init	Emotional
X711XXD	Intentional self-harm by drown while in swimming pool, subs	Emotional
X711XXS	Self-harm by drown while in swimming pool, sequela	Emotional
X712XXA	Self-harm by drown after jump into swimming pool, init	Emotional
X712XXD	Self-harm by drown after jump into swimming pool, subs	Emotional
X712XXS	Self-harm by drown after jump into swimming pool, sequela	Emotional
X713XXA	Intentional self-harm by drown in natural water, init	Emotional
X713XXD	Intentional self-harm by drown in natural water, subs	Emotional
X713XXS	Intentional self-harm by drown in natural water, sequela	Emotional
X718XXA	Oth intentional self-harm by drowning and submersion, init	Emotional
X718XXD	Oth intentional self-harm by drowning and submersion, subs	Emotional
X718XXS	Oth intentional self-harm by drown, sequela	Emotional
X719XXA	Intentional self-harm by drowning and submersion, unsp, init	Emotional
X719XXD	Intentional self-harm by drowning and submersion, unsp, subs	Emotional
X719XXS	Intentional self-harm by drown, unsp, sequela	Emotional
X72XXXA	Intentional self-harm by handgun discharge, init encntr	Emotional
X72XXXD	Intentional self-harm by handgun discharge, subs encntr	Emotional
X72XXXS	Intentional self-harm by handgun discharge, sequela	Emotional
X730XXA	Intentional self-harm by shotgun discharge, init encntr	Emotional
X730XXD	Intentional self-harm by shotgun discharge, subs encntr	Emotional
X730XXS	Intentional self-harm by shotgun discharge, sequela	Emotional
X731XXA	Intentional self-harm by hunting rifle discharge, init	Emotional
X731XXD	Intentional self-harm by hunting rifle discharge, subs	Emotional
X731XXS	Intentional self-harm by hunting rifle discharge, sequela	Emotional
X732XXA	Intentional self-harm by machine gun discharge, init encntr	Emotional
X732XXD	Intentional self-harm by machine gun discharge, subs encntr	Emotional
X732XXS	Intentional self-harm by machine gun discharge, sequela	Emotional
X738XXA	Intentional self-harm by oth larger firearm discharge, init	Emotional
X738XXD	Intentional self-harm by oth larger firearm discharge, subs	Emotional
X738XXS	Self-harm by oth larger firearm discharge, sequela	Emotional
X739XXA	Intentional self-harm by unsp larger firearm discharge, init	Emotional
X739XXD	Intentional self-harm by unsp larger firearm discharge, subs	Emotional
X739XXS	Self-harm by unsp larger firearm discharge, sequela	Emotional
X7401XA	Intentional self-harm by airgun, initial encounter	Emotional
X7401XD	Intentional self-harm by airgun, subsequent encounter	Emotional
X7401XS	Intentional self-harm by airgun, sequela	Emotional
X7402XA	Intentional self-harm by paintball gun, initial encounter	Emotional
X7402XD	Intentional self-harm by paintball gun, subsequent encounter	Emotional
X7402XS	Intentional self-harm by paintball gun, sequela	Emotional
X7409XA	Self-harm by oth gas, air or spring-operated gun, init	Emotional
X7409XD	Self-harm by oth gas, air or spring-operated gun, subs	Emotional
X7409XS	Self-harm by oth gas, air or spring-operated gun, sequela	Emotional
X748XXA	Intentional self-harm by oth firearm discharge, init encntr	Emotional
X748XXD	Intentional self-harm by oth firearm discharge, subs encntr	Emotional
X748XXS	Intentional self-harm by other firearm discharge, sequela	Emotional
X749XXA	Intentional self-harm by unsp firearm discharge, init encntr	Emotional
X749XXD	Intentional self-harm by unsp firearm discharge, subs encntr	Emotional
X749XXS	Intentional self-harm by unsp firearm discharge, sequela	Emotional
X75XXXA	Intentional self-harm by explosive material, init encntr	Emotional
X75XXXD	Intentional self-harm by explosive material, subs encntr	Emotional
X75XXXS	Intentional self-harm by explosive material, sequela	Emotional
X76XXXA	Intentional self-harm by smoke, fire and flames, init encntr	Emotional
X76XXXD	Intentional self-harm by smoke, fire and flames, subs encntr	Emotional
X76XXXS	Intentional self-harm by smoke, fire and flames, sequela	Emotional
X770XXA	Intentional self-harm by steam or hot vapors, init encntr	Emotional
X770XXD	Intentional self-harm by steam or hot vapors, subs encntr	Emotional
X770XXS	Intentional self-harm by steam or hot vapors, sequela	Emotional
X771XXA	Intentional self-harm by hot tap water, initial encounter	Emotional
X771XXD	Intentional self-harm by hot tap water, subsequent encounter	Emotional
X771XXS	Intentional self-harm by hot tap water, sequela	Emotional
X772XXA	Intentional self-harm by other hot fluids, initial encounter	Emotional
X772XXD	Intentional self-harm by other hot fluids, subs encntr	Emotional
X772XXS	Intentional self-harm by other hot fluids, sequela	Emotional
X773XXA	Intentional self-harm by hot household appliances, init	Emotional
X773XXD	Intentional self-harm by hot household appliances, subs	Emotional
X773XXS	Intentional self-harm by hot household appliances, sequela	Emotional
X778XXA	Intentional self-harm by other hot objects, init encntr	Emotional
X778XXD	Intentional self-harm by other hot objects, subs encntr	Emotional
X778XXS	Intentional self-harm by other hot objects, sequela	Emotional
X779XXA	Intentional self-harm by unsp hot objects, init encntr	Emotional
X779XXD	Intentional self-harm by unsp hot objects, subs encntr	Emotional
X779XXS	Intentional self-harm by unspecified hot objects, sequela	Emotional
X780XXA	Intentional self-harm by sharp glass, initial encounter	Emotional
X780XXD	Intentional self-harm by sharp glass, subsequent encounter	Emotional
X780XXS	Intentional self-harm by sharp glass, sequela	Emotional
X781XXA	Intentional self-harm by knife, initial encounter	Emotional
X781XXD	Intentional self-harm by knife, subsequent encounter	Emotional
X781XXS	Intentional self-harm by knife, sequela	Emotional
X782XXA	Intentional self-harm by sword or dagger, initial encounter	Emotional
X782XXD	Intentional self-harm by sword or dagger, subs encntr	Emotional
X782XXS	Intentional self-harm by sword or dagger, sequela	Emotional
X788XXA	Intentional self-harm by other sharp object, init encntr	Emotional
X788XXD	Intentional self-harm by other sharp object, subs encntr	Emotional
X788XXS	Intentional self-harm by other sharp object, sequela	Emotional
X789XXA	Intentional self-harm by unsp sharp object, init encntr	Emotional
X789XXD	Intentional self-harm by unsp sharp object, subs encntr	Emotional
X789XXS	Intentional self-harm by unspecified sharp object, sequela	Emotional
X79XXXA	Intentional self-harm by blunt object, initial encounter	Emotional
X79XXXD	Intentional self-harm by blunt object, subsequent encounter	Emotional
X79XXXS	Intentional self-harm by blunt object, sequela	Emotional
X80XXXA	Intentional self-harm by jumping from a high place, init	Emotional
X80XXXD	Intentional self-harm by jumping from a high place, subs	Emotional
X80XXXS	Intentional self-harm by jumping from a high place, sequela	Emotional
X810XXA	Self-harm by jumping or lying in front of mtr veh, init	Emotional
X810XXD	Self-harm by jumping or lying in front of mtr veh, subs	Emotional
X810XXS	Self-harm by jumping or lying in front of mtr veh, sequela	Emotional
X811XXA	Slf-hrm by jumping or lying in front of (subway) train, init	Emotional
X811XXD	Slf-hrm by jumping or lying in front of (subway) train, subs	Emotional
X811XXS	Slf-hrm by jumping or lying in front of train, sequela	Emotional
X818XXA	Slf-hrm by jumping or lying in front of moving object, init	Emotional
X818XXD	Slf-hrm by jumping or lying in front of moving object, subs	Emotional
X818XXS	Slf-hrm by jump or lying in front of moving object, sequela	Emotional
X820XXA	Intentional collision of motor vehicle w mtr veh, init	Emotional
X820XXD	Intentional collision of motor vehicle w mtr veh, subs	Emotional
X820XXS	Intentional collision of motor vehicle w mtr veh, sequela	Emotional
X821XXA	Intentional collision of motor vehicle w train, init encntr	Emotional
X821XXD	Intentional collision of motor vehicle w train, subs encntr	Emotional
X821XXS	Intentional collision of motor vehicle with train, sequela	Emotional
X822XXA	Intentional collision of motor vehicle w tree, init encntr	Emotional
X822XXD	Intentional collision of motor vehicle w tree, subs encntr	Emotional
X822XXS	Intentional collision of motor vehicle with tree, sequela	Emotional
X828XXA	Oth intentional self-harm by crashing of motor vehicle, init	Emotional
X828XXD	Oth intentional self-harm by crashing of motor vehicle, subs	Emotional
X828XXS	Oth self-harm by crashing of motor vehicle, sequela	Emotional
X830XXA	Intentional self-harm by crashing of aircraft, init encntr	Emotional
X830XXD	Intentional self-harm by crashing of aircraft, subs encntr	Emotional
X830XXS	Intentional self-harm by crashing of aircraft, sequela	Emotional
X831XXA	Intentional self-harm by electrocution, initial encounter	Emotional
X831XXD	Intentional self-harm by electrocution, subsequent encounter	Emotional
X831XXS	Intentional self-harm by electrocution, sequela	Emotional
X832XXA	Intentional self-harm by exposure to extremes of cold, init	Emotional
X832XXD	Intentional self-harm by exposure to extremes of cold, subs	Emotional
X832XXS	Self-harm by exposure to extremes of cold, sequela	Emotional
X838XXA	Intentional self-harm by other specified means, init encntr	Emotional
X838XXD	Intentional self-harm by other specified means, subs encntr	Emotional
X838XXS	Intentional self-harm by other specified means, sequela	Emotional
Z550	Illiteracy and low-level literacy	Financial
Z551	Schooling unavailable and unattainable	Financial
Z552	Failed school examinations	NA
Z553	Underachievement in school	NA
Z554	Educational maladjustment and discord with teachers and classmates	social
Z555	Less than a high school diploma	NA
Z556	Problems related to health literacy	Financial
Z558	Other problems related to education and literacy	Financial
Z559	Problems related to education and literacy, unspecified	Financial
Z560	Unemployment, unspecified	Financial
Z561	Change of job	Financial
Z562	Threat of job loss	Financial
Z563	Stressful work schedule	Financial
Z564	Discord with boss and workmates	Financial
Z565	Uncongenial work environment	Financial
Z566	Other physical and mental strain related to work	Financial
Z5681	Sexual harassment on the job	Financial
Z5682	Military deployment status	NA
Z5689	Other problems related to employment	Financial
Z569	Unspecified problems related to employment	Financial
Z570	Occupational exposure to noise	Financial
Z571	Occupational exposure to radiation	Financial
Z572	Occupational exposure to dust	Financial
Z5731	Occupational exposure to environmental tobacco smoke	Financial
Z5739	Occupational exposure to other air contaminants	Financial
Z574	Occupational exposure to toxic agents in agriculture	Financial
Z575	Occupational exposure to toxic agents in other industries	Financial
Z576	Occupational exposure to extreme temperature	Financial
Z577	Occupational exposure to vibration	Financial
Z578	Occupational exposure to other risk factors	Financial
Z579	Occupational exposure to unspecified risk factor	Financial
Z586	Inadequate drinking-water supply	Housing
Z5881	Basic services unavailable in physical environment	housing
Z5889	Other problems related to physical environment	Housing
Z5900	Homelessness unspecified	Housing
Z5901	Sheltered homelessness	Housing
Z5902	Unsheltered homelessness	Housing
Z5910	Inadequate housing, unspecified	Housing
Z5911	Inadequate housing environmental temperature	Housing
Z5912	Inadequate housing utilities	Housing
Z5919	Other inadequate housing	Housing
Z592	Discord with neighbors, lodgers and landlord	Social
Z593	Problems related to living in residential institution	Housing
Z5941	Food insecurity	Food insecurity
Z5948	Other specified lack of adequate food	Food insecurity
Z595	Extreme poverty	Financial
Z596	Low income	Financial
Z597	Insufficient social insurance and welfare support	Financial
Z59811	Housing instability, housed, with risk of homelessness	Housing
Z59812	Housing instability, housed, homelessness in past 12 months	Housing
Z59819	Housing instability, housed unspecified	Housing
Z5982	Transportation insecurity	Access to Care
Z5986	Financial insecurity	Financial
Z5987	Material hardship due to limited financial resources, not elsewhere classified	Financial
Z5989	Other problems related to housing and economic circumstances	Financial
Z599	Problem related to housing and economic circumstances, unspecified	Financial
Z600	Problems of adjustment to life-cycle transitions	social
Z602	Problems related to living alone	Social
Z603	Acculturation difficulty	Social
Z604	Social exclusion and rejection	Social
Z605	Target of (perceived) adverse discrimination and persecution	Social
Z608	Other problems related to social environment	Social
Z609	Problem related to social environment, unspecified	Social
Z620	Inadequate parental supervision and control	social
Z621	Parental overprotection	social
Z6221	Child in welfare custody	social
Z6222	Institutional upbringing	social
Z6223	Child in custody of non-parental relative	social
Z6224	Child in custody of non-relative guardian	social
Z6229	Other upbringing away from parents	social
Z623	Hostility towards and scapegoating of child	social
Z626	Inappropriate (excessive) parental pressure	social
Z62810	Personal history of physical and sexual abuse in childhood	violence
Z62811	Personal history of psychological abuse in childhood	violence
Z62812	Personal history of neglect in childhood	violence
Z62813	Personal history of forced labor or sexual exploitation in childhood	violence
Z62814	Personal history of child financial abuse	violence
Z62815	Personal history of intimate partner abuse in childhood	violence
Z62819	Personal history of unspecified abuse in childhood	violence
Z62820	Parent-biological child conflict	social
Z62821	Parent-adopted child conflict	social
Z62822	Parent-foster child conflict	social
Z62823	Parent-step child conflict	social
Z62831	Non-parental relative-child conflict	social
Z62832	Non-relative guardian-child conflict	social
Z62833	Group home staff-child conflict	social
Z62890	Parent-child estrangement NEC	social
Z62891	Sibling rivalry	social
Z62892	Runaway [from current living environment]	social
Z62898	Other specified problems related to upbringing	social
Z629	Problem related to upbringing, unspecified	social
Z630	Problems in relationship with spouse or partner	Social
Z631	Problems in relationship with in-laws	Social
Z6331	Absence of family member due to military deployment	Social
Z6332	Other absence of family member	Social
Z634	Disappearance and death of family member	Social
Z635	Disruption of family by separation and divorce	Social
Z636	Dependent relative needing care at home	Social
Z6371	Stress on family due to return of family member from military deployment	Social
Z6372	Alcoholism and drug addiction in family	Social
Z6379	Other stressful life events affecting family and household	Social
Z638	Other specified problems related to primary support group	Social
Z639	Problem related to primary support group, unspecified	Social
Z640	Problems related to unwanted pregnancy	social
Z641	Problems related to multiparity	social
Z644	Discord with counselors	social
Z650	Conviction in civil and criminal proceedings without imprisonment	Legal
Z651	Imprisonment and other incarceration	Legal
Z652	Problems related to release from prison	Legal
Z653	Problems related to other legal circumstances	Legal
Z654	Victim of crime and terrorism	Violence
Z655	Exposure to disaster, war and other hostilities	Violence
Z658	Other specified problems related to psychosocial circumstances	Nonspecific
Z659	Problem related to unspecified psychosocial circumstances	Nonspecific

## Sheet: Health Factors
healthfactorcategory	healthfactortype	SR domain 1
SOCIAL WORK - CASE MANAGEMENT	ADVANCE DIRECTIVE PROVIDED COPY
SOCIAL WORK - CASE MANAGEMENT	DISCHARGE FROM SOC WORK CASE MGMT-NO	nonspecific
SOCIAL WORK - CASE MANAGEMENT	DISCHARGE FROM SOC WORK CASE MGMT-YES	0
SOCIAL WORK - CASE MANAGEMENT	SOC WORK CASE MANAGEMENT NOTE DONE	0
SOCIAL WORK - CASE MANAGEMENT	SOC WORK CASE MGMT LEVEL 1 - EPISODIC	0
SOCIAL WORK - CASE MANAGEMENT	SOC WORK CASE MGMT LEVEL 2 - SUPPORTIVE	nonspecific
SOCIAL WORK - CASE MANAGEMENT	SOC WORK CASE MGMT LEVEL 3 - PROGRESSIVE	nonspecific
SOCIAL WORK - CASE MANAGEMENT	SOC WORK CASE MGMT LEVEL 4 - INTENSIVE	nonspecific
SOCIAL WORK - CASE MANAGEMENT [C]	CBT-SP SESSION NUMBER	0
SOCIAL WORK - CASE MANAGEMENT [C]	DISCHARGE FROM SOC WORK CASE MGMT-NO	nonspecific
SOCIAL WORK - CASE MANAGEMENT [C]	DISCHARGE FROM SOC WORK CASE MGMT-YES	0
SOCIAL WORK - CASE MANAGEMENT [C]	KC-SMR30	0
SOCIAL WORK - CASE MANAGEMENT [C]	KC-SW IPOC COMPLETE	0
SOCIAL WORK - CASE MANAGEMENT [C]	PATIENT WORRIED ABOUT HOUSING	housing
SOCIAL WORK - CASE MANAGEMENT [C]	PB-CNH	0
SOCIAL WORK - CASE MANAGEMENT [C]	PB-H/HHA	0
SOCIAL WORK - CASE MANAGEMENT [C]	SOC WORK CASE MANAGEMENT NOTE DONE	0
SOCIAL WORK - CASE MANAGEMENT [C]	SOC WORK CASE MGMT LEVEL 1 - EPISODIC	0
SOCIAL WORK - CASE MANAGEMENT [C]	SOC WORK CASE MGMT LEVEL 2 - SUPPORTIVE	nonspecific
SOCIAL WORK - CASE MANAGEMENT [C]	SOC WORK CASE MGMT LEVEL 3 - PROGRESSIVE	nonspecific
SOCIAL WORK - CASE MANAGEMENT [C]	SOC WORK CASE MGMT LEVEL 4 - INTENSIVE	nonspecific
SOCIAL WORK - CASE MANAGEMENT [C]	SOC WORK CASE MGMT MONTHLY	nonspecific
SOCIAL WORK - CASE MANAGEMENT [C]	SOC WORK CASE MGMT QUARTERLY	nonspecific
SOCIAL WORK - CASE MANAGEMENT [C]	SOC WORK CASE MGMT SEMI-ANNUALLY	nonspecific
SOCIAL WORK - CASE MANAGEMENT [C]	SOC WORK CASE MGMT WEEKLY	nonspecific
SOCIAL WORK - CASE MANAGEMENT [C]	SOCIAL WORK CM RURAL HEALTH NOTE DONE	nonspecific
SOCIAL WORK - CASE MANAGEMENT [C]	SPECIAL MODE TRAVEL	0
SOCIAL WORK - CASE MANAGEMENT [C]	SW FIDUCIARY/PAYEE	financial
SOCIAL WORK - CASE MANAGEMENT [C]	SW GUARDIAN/CONSERVATOR	legal
SOCIAL WORK - CASE MANAGEMENT [C]	SW LEVEL 2 30-DAYS	nonspecific
SOCIAL WORK - CASE MANAGEMENT [C]	SW LEVEL 2 60-DAYS	nonspecific
SOCIAL WORK - CASE MANAGEMENT [C]	SW LEVEL 2 90-DAYS	nonspecific
SOCIAL WORK - CASE MANAGEMENT [C]	SW LEVEL 3 14-DAYS	nonspecific
SOCIAL WORK - CASE MANAGEMENT [C]	SW LEVEL 3 30-DAYS	nonspecific
SOCIAL WORK - CASE MANAGEMENT [C]	SW LEVEL 3 7-DAYS	nonspecific
SOCIAL WORK - CASE MANAGEMENT [C]	SW LEVEL 4 7-DAYS	nonspecific
SOCIAL WORK - COMPREHENSIVE ASSESSMENT	CAREGIVER CAPABLE MEETING PT'S NEEDS-NO	social
SOCIAL WORK - COMPREHENSIVE ASSESSMENT	CAREGIVER CAPABLE MEETING PT'S NEEDS-YES	0
SOCIAL WORK - COMPREHENSIVE ASSESSMENT	CAREGIVER INVOLVED IN PT'S CARE-NO	0
SOCIAL WORK - COMPREHENSIVE ASSESSMENT	CAREGIVER INVOLVED IN PT'S CARE-YES	social
SOCIAL WORK - COMPREHENSIVE ASSESSMENT	CAREGIVER NEEDS SUPPORT/RESOURCES-NO	0
SOCIAL WORK - COMPREHENSIVE ASSESSMENT	CAREGIVER NEEDS SUPPORT/RESOURCES-YES	social
SOCIAL WORK - COMPREHENSIVE ASSESSMENT	EDUCATION LEVEL-COLLEGE GRAD	0
SOCIAL WORK - COMPREHENSIVE ASSESSMENT	EDUCATION LEVEL-GED	0
SOCIAL WORK - COMPREHENSIVE ASSESSMENT	EDUCATION LEVEL-GRADE SCHOOL	social
SOCIAL WORK - COMPREHENSIVE ASSESSMENT	EDUCATION LEVEL-HIGH SCHOOL	0
SOCIAL WORK - COMPREHENSIVE ASSESSMENT	EDUCATION LEVEL-OTHER	0
SOCIAL WORK - COMPREHENSIVE ASSESSMENT	EDUCATION LEVEL-POST GRADUATE DEGREE	0
SOCIAL WORK - COMPREHENSIVE ASSESSMENT	EDUCATION LEVEL-SOME COLLEGE	0
SOCIAL WORK - COMPREHENSIVE ASSESSMENT	EVIDENCE OF CAREGIVER STRESS-NO	0
SOCIAL WORK - COMPREHENSIVE ASSESSMENT	EVIDENCE OF CAREGIVER STRESS-YES	social
SOCIAL WORK - COMPREHENSIVE ASSESSMENT	INCOME SOURCE-NONE	financial
SOCIAL WORK - COMPREHENSIVE ASSESSMENT	INCOME SOURCE-OTHER	0
SOCIAL WORK - COMPREHENSIVE ASSESSMENT	INCOME SOURCE-PUBLIC ASSISTANCE	financial
SOCIAL WORK - COMPREHENSIVE ASSESSMENT	INCOME SOURCE-RETIREMENT PENSION	0
SOCIAL WORK - COMPREHENSIVE ASSESSMENT	INCOME SOURCE-SALARY/WAGES	0
SOCIAL WORK - COMPREHENSIVE ASSESSMENT	INCOME SOURCE-SC COMPENSATION	financial
SOCIAL WORK - COMPREHENSIVE ASSESSMENT	INCOME SOURCE-SSI/SSDI	financial
SOCIAL WORK - COMPREHENSIVE ASSESSMENT	INCOME SOURCE-UNEMPLOYMENT BENEFITS	financial
SOCIAL WORK - COMPREHENSIVE ASSESSMENT	INCOME SOURCE-VA PENSION	0
SOCIAL WORK - COMPREHENSIVE ASSESSMENT	LIVES WITH (OTHER)	0
SOCIAL WORK - COMPREHENSIVE ASSESSMENT	LIVES WITH CAREGIVER	social
SOCIAL WORK - COMPREHENSIVE ASSESSMENT	LIVES WITH CHILD/CHILDREN	0
SOCIAL WORK - COMPREHENSIVE ASSESSMENT	LIVING SITUATION-ADULT FAMILY HOME	0
SOCIAL WORK - COMPREHENSIVE ASSESSMENT	LIVING SITUATION-APARTMENT	0
SOCIAL WORK - COMPREHENSIVE ASSESSMENT	LIVING SITUATION-ASSISTED LIVING	0
SOCIAL WORK - COMPREHENSIVE ASSESSMENT	LIVING SITUATION-HOUSE	0
SOCIAL WORK - COMPREHENSIVE ASSESSMENT	LIVING SITUATION-NURSING HOME	0
SOCIAL WORK - COMPREHENSIVE ASSESSMENT	LIVING SITUATION-OTHER	0
SOCIAL WORK - COMPREHENSIVE ASSESSMENT	LIVING SITUATION-SHELTER	housing
SOCIAL WORK - COMPREHENSIVE ASSESSMENT	SOC SUPPORTS-ADULT CHILDREN/CHILD	0
SOCIAL WORK - COMPREHENSIVE ASSESSMENT	SOC SUPPORTS-ADULT DAY HEALTH CARE	0
SOCIAL WORK - COMPREHENSIVE ASSESSMENT	SOC SUPPORTS-FAMILY	0
SOCIAL WORK - COMPREHENSIVE ASSESSMENT	SOC SUPPORTS-FRIENDS	0
SOCIAL WORK - COMPREHENSIVE ASSESSMENT	SOC SUPPORTS-HOME CARE SERVICES	0
SOCIAL WORK - COMPREHENSIVE ASSESSMENT	SOC SUPPORTS-MENTAL HEALTH PROVIDER	0
SOCIAL WORK - COMPREHENSIVE ASSESSMENT	SOC SUPPORTS-NONE	social
SOCIAL WORK - COMPREHENSIVE ASSESSMENT	SOC SUPPORTS-OTHER	0
SOCIAL WORK - COMPREHENSIVE ASSESSMENT	SOC SUPPORTS-PARENT	0
SOCIAL WORK - COMPREHENSIVE ASSESSMENT	SOC SUPPORTS-PETS	0
SOCIAL WORK - COMPREHENSIVE ASSESSMENT	SOC SUPPORTS-RELIGIOUS	0
SOCIAL WORK - COMPREHENSIVE ASSESSMENT	SOC SUPPORTS-SCHOOL	0
SOCIAL WORK - COMPREHENSIVE ASSESSMENT	SOC SUPPORTS-SENIOR CENTERS	0
SOCIAL WORK - COMPREHENSIVE ASSESSMENT	SOC SUPPORTS-SPOUSE/PARTNER	0
SOCIAL WORK - COMPREHENSIVE ASSESSMENT	SOC SUPPORTS-UNKNOWN	0
SOCIAL WORK - COMPREHENSIVE ASSESSMENT	SOC WORK - REASON FOR REFERRAL	0
SOCIAL WORK - COMPREHENSIVE ASSESSMENT	SOC WORK COMPREHENSIVE ASSESSMENT DONE	0
SOCIAL WORK - COMPREHENSIVE ASSESSMENT	TOTAL HOUSEHOLD INCOME	0
SOCIAL WORK - COMPREHENSIVE ASSESSMENT [C]	CAREGIVER CAPABLE MEETING PT'S NEEDS-NO	Social
SOCIAL WORK - COMPREHENSIVE ASSESSMENT [C]	CAREGIVER CAPABLE MEETING PT'S NEEDS-YES	0
SOCIAL WORK - COMPREHENSIVE ASSESSMENT [C]	CAREGIVER INVOLVED IN PT'S CARE-NO	0
SOCIAL WORK - COMPREHENSIVE ASSESSMENT [C]	CAREGIVER INVOLVED IN PT'S CARE-YES	0
SOCIAL WORK - COMPREHENSIVE ASSESSMENT [C]	CAREGIVER NEEDS SUPPORT/RESOURCES-NO	0
SOCIAL WORK - COMPREHENSIVE ASSESSMENT [C]	CAREGIVER NEEDS SUPPORT/RESOURCES-YES	social
SOCIAL WORK - COMPREHENSIVE ASSESSMENT [C]	CDS_SERVICE_Cancer Navigation Program	0
SOCIAL WORK - COMPREHENSIVE ASSESSMENT [C]	CDS_SERVICE_DERM	0
SOCIAL WORK - COMPREHENSIVE ASSESSMENT [C]	CDS_SERVICE_PULM	0
SOCIAL WORK - COMPREHENSIVE ASSESSMENT [C]	EDUCATION LEVEL-COLLEGE GRAD	0
SOCIAL WORK - COMPREHENSIVE ASSESSMENT [C]	EDUCATION LEVEL-GED	0
SOCIAL WORK - COMPREHENSIVE ASSESSMENT [C]	EDUCATION LEVEL-GRADE SCHOOL	social
SOCIAL WORK - COMPREHENSIVE ASSESSMENT [C]	EDUCATION LEVEL-HIGH SCHOOL	0
SOCIAL WORK - COMPREHENSIVE ASSESSMENT [C]	EDUCATION LEVEL-LESS THAN 8TH GRADE	social
SOCIAL WORK - COMPREHENSIVE ASSESSMENT [C]	EDUCATION LEVEL-OTHER	0
SOCIAL WORK - COMPREHENSIVE ASSESSMENT [C]	EDUCATION LEVEL-POST GRADUATE DEGREE	0
SOCIAL WORK - COMPREHENSIVE ASSESSMENT [C]	EDUCATION LEVEL-SOME COLLEGE	0
SOCIAL WORK - COMPREHENSIVE ASSESSMENT [C]	EVIDENCE OF CAREGIVER STRESS-NO	0
SOCIAL WORK - COMPREHENSIVE ASSESSMENT [C]	EVIDENCE OF CAREGIVER STRESS-YES	social
SOCIAL WORK - COMPREHENSIVE ASSESSMENT [C]	HF.VA-ACP GV PRE Q1-KNOWLEDGE/MODERATELY	0
SOCIAL WORK - COMPREHENSIVE ASSESSMENT [C]	INCOME SOURCE-A&A	0
SOCIAL WORK - COMPREHENSIVE ASSESSMENT [C]	INCOME SOURCE-HOUSEBOUND	0
SOCIAL WORK - COMPREHENSIVE ASSESSMENT [C]	INCOME SOURCE-NONE	financial
SOCIAL WORK - COMPREHENSIVE ASSESSMENT [C]	INCOME SOURCE-OTHER	0
SOCIAL WORK - COMPREHENSIVE ASSESSMENT [C]	INCOME SOURCE-PUBLIC ASSISTANCE	financial
SOCIAL WORK - COMPREHENSIVE ASSESSMENT [C]	INCOME SOURCE-RETIREMENT PENSION	0
SOCIAL WORK - COMPREHENSIVE ASSESSMENT [C]	INCOME SOURCE-SALARY/WAGES	0
SOCIAL WORK - COMPREHENSIVE ASSESSMENT [C]	INCOME SOURCE-SC COMPENSATION	financial
SOCIAL WORK - COMPREHENSIVE ASSESSMENT [C]	INCOME SOURCE-SOCIAL SECURITY	0
SOCIAL WORK - COMPREHENSIVE ASSESSMENT [C]	INCOME SOURCE-SSI/SSDI	financial
SOCIAL WORK - COMPREHENSIVE ASSESSMENT [C]	INCOME SOURCE-UNEMPLOYMENT BENEFITS	financial
SOCIAL WORK - COMPREHENSIVE ASSESSMENT [C]	INCOME SOURCE-VA PENSION	0
SOCIAL WORK - COMPREHENSIVE ASSESSMENT [C]	LIVES ALONE	social
SOCIAL WORK - COMPREHENSIVE ASSESSMENT [C]	LIVES ALONE (SW)	social
SOCIAL WORK - COMPREHENSIVE ASSESSMENT [C]	LIVES ALONE SOC WORK	social
SOCIAL WORK - COMPREHENSIVE ASSESSMENT [C]	LIVES WITH (OTHER)	0
SOCIAL WORK - COMPREHENSIVE ASSESSMENT [C]	LIVES WITH CAREGIVER	0
SOCIAL WORK - COMPREHENSIVE ASSESSMENT [C]	LIVES WITH CHILD/CHILDREN	0
SOCIAL WORK - COMPREHENSIVE ASSESSMENT [C]	LIVES WITH FRIEND	0
SOCIAL WORK - COMPREHENSIVE ASSESSMENT [C]	LIVES WITH SPOUSE/SIGNIFICANT OTHER	0
SOCIAL WORK - COMPREHENSIVE ASSESSMENT [C]	LIVING SITUATION 2-NURSING HOME	0
SOCIAL WORK - COMPREHENSIVE ASSESSMENT [C]	LIVING SITUATION 2-OTHER	0
SOCIAL WORK - COMPREHENSIVE ASSESSMENT [C]	LIVING SITUATION-ADULT FAMILY HOME	0
SOCIAL WORK - COMPREHENSIVE ASSESSMENT [C]	LIVING SITUATION-APARTMENT	0
SOCIAL WORK - COMPREHENSIVE ASSESSMENT [C]	LIVING SITUATION-ASSISTED LIVING	0
SOCIAL WORK - COMPREHENSIVE ASSESSMENT [C]	LIVING SITUATION-HOMELESS	housing
SOCIAL WORK - COMPREHENSIVE ASSESSMENT [C]	LIVING SITUATION-HOUSE	0
SOCIAL WORK - COMPREHENSIVE ASSESSMENT [C]	LIVING SITUATION-MOBILE HOME	0
SOCIAL WORK - COMPREHENSIVE ASSESSMENT [C]	LIVING SITUATION-NURSING HOME	0
SOCIAL WORK - COMPREHENSIVE ASSESSMENT [C]	LIVING SITUATION-NURSING HOME 2	0
SOCIAL WORK - COMPREHENSIVE ASSESSMENT [C]	LIVING SITUATION-NURSING HOME 3	0
SOCIAL WORK - COMPREHENSIVE ASSESSMENT [C]	LIVING SITUATION-OTHER	0
SOCIAL WORK - COMPREHENSIVE ASSESSMENT [C]	LIVING SITUATION-OTHER 2	0
SOCIAL WORK - COMPREHENSIVE ASSESSMENT [C]	LIVING SITUATION-SHELTER	housing
SOCIAL WORK - COMPREHENSIVE ASSESSMENT [C]	OEF/OIF SCHOOL ENROLLMENT	0
SOCIAL WORK - COMPREHENSIVE ASSESSMENT [C]	PRIMARY LANGUAGE	0
SOCIAL WORK - COMPREHENSIVE ASSESSMENT [C]	SOC SUPPORTS-ADULT CHILDREN/CHILD	0
SOCIAL WORK - COMPREHENSIVE ASSESSMENT [C]	SOC SUPPORTS-ADULT DAY HEALTH CARE	0
SOCIAL WORK - COMPREHENSIVE ASSESSMENT [C]	SOC SUPPORTS-FAMILY	0
SOCIAL WORK - COMPREHENSIVE ASSESSMENT [C]	SOC SUPPORTS-FRIENDS	0
SOCIAL WORK - COMPREHENSIVE ASSESSMENT [C]	SOC SUPPORTS-HEALTHCARE TM	0
SOCIAL WORK - COMPREHENSIVE ASSESSMENT [C]	SOC SUPPORTS-HOME CARE SERVICES	0
SOCIAL WORK - COMPREHENSIVE ASSESSMENT [C]	SOC SUPPORTS-MENTAL HEALTH PROVIDER	0
SOCIAL WORK - COMPREHENSIVE ASSESSMENT [C]	SOC SUPPORTS-NONE	social
SOCIAL WORK - COMPREHENSIVE ASSESSMENT [C]	SOC SUPPORTS-OTHER	0
SOCIAL WORK - COMPREHENSIVE ASSESSMENT [C]	SOC SUPPORTS-PARENT	0
SOCIAL WORK - COMPREHENSIVE ASSESSMENT [C]	SOC SUPPORTS-PETS	0
SOCIAL WORK - COMPREHENSIVE ASSESSMENT [C]	SOC SUPPORTS-RELIGIOUS	0
SOCIAL WORK - COMPREHENSIVE ASSESSMENT [C]	SOC SUPPORTS-SCHOOL	0
SOCIAL WORK - COMPREHENSIVE ASSESSMENT [C]	SOC SUPPORTS-SENIOR CENTERS	0
SOCIAL WORK - COMPREHENSIVE ASSESSMENT [C]	SOC SUPPORTS-SPOUSE/PARTNER	0
SOCIAL WORK - COMPREHENSIVE ASSESSMENT [C]	SOC SUPPORTS-UNKNOWN	0
SOCIAL WORK - COMPREHENSIVE ASSESSMENT [C]	SOC WORK - PATIENT DIAGNOSIS	0
SOCIAL WORK - COMPREHENSIVE ASSESSMENT [C]	SOC WORK - REASON FOR REFERRAL	0
SOCIAL WORK - COMPREHENSIVE ASSESSMENT [C]	SOC WORK - VETERAN DIAGNOSIS	0
SOCIAL WORK - COMPREHENSIVE ASSESSMENT [C]	SOC WORK COMP ASSESS DONE	0
SOCIAL WORK - COMPREHENSIVE ASSESSMENT [C]	SOC WORK COMPREHENSIVE ASSESSMENT DONE	0
SOCIAL WORK - COMPREHENSIVE ASSESSMENT [C]	SOCIAL WORK INITIAL NOTE	0
SOCIAL WORK - COMPREHENSIVE ASSESSMENT [C]	SW VACO LIVING SITUATION-NURSING HOME	0
SOCIAL WORK - COMPREHENSIVE ASSESSMENT [C]	SW VACOO LIVING SITUATION-OTHER	0
SOCIAL WORK - COMPREHENSIVE ASSESSMENT [C]	TOTAL HOUSEHOLD INCOME	0
SOCIAL WORK - COMPREHENSIVE ASSESSMENT [C]	ZARIT GREATER THAN 8	0
SOCIAL WORK - PSYCHOSOCIAL ACUITY RATING	ACCESS TO CARE - LEVEL 1(ALL NEEDS MET)	0
SOCIAL WORK - PSYCHOSOCIAL ACUITY RATING	ACCESS TO CARE - LEVEL 2(MINOR CONCERNS)	access to care
SOCIAL WORK - PSYCHOSOCIAL ACUITY RATING	ACCESS TO CARE - LEVEL 3(MAJOR CONCERNS)	access to care
SOCIAL WORK - PSYCHOSOCIAL ACUITY RATING	ACCESS TO CARE - LEVEL 4(CRISIS)	access to care
SOCIAL WORK - PSYCHOSOCIAL ACUITY RATING	ECONOMICS - LEVEL 1 (ALL NEEDS MET)	0
SOCIAL WORK - PSYCHOSOCIAL ACUITY RATING	ECONOMICS - LEVEL 2 (MINOR CONCERNS)	financial
SOCIAL WORK - PSYCHOSOCIAL ACUITY RATING	ECONOMICS - LEVEL 3 (MAJOR CONCERNS)	financial
SOCIAL WORK - PSYCHOSOCIAL ACUITY RATING	ECONOMICS - LEVEL 4 (CRISIS)	financial
SOCIAL WORK - PSYCHOSOCIAL ACUITY RATING	FUNCT STATUS - LEVEL 1 (ALL NEEDS MET)	0
SOCIAL WORK - PSYCHOSOCIAL ACUITY RATING	FUNCT STATUS - LEVEL 2 (MINOR CONCERNS)	0
SOCIAL WORK - PSYCHOSOCIAL ACUITY RATING	FUNCT STATUS - LEVEL 3 (MAJOR CONCERNS)	0
SOCIAL WORK - PSYCHOSOCIAL ACUITY RATING	FUNCT STATUS - LEVEL 4 (CRISIS)	0
SOCIAL WORK - PSYCHOSOCIAL ACUITY RATING	HOUSING - LEVEL 1 (ALL NEEDS MET)	0
SOCIAL WORK - PSYCHOSOCIAL ACUITY RATING	HOUSING - LEVEL 2 (MINOR CONCERNS)	housing
SOCIAL WORK - PSYCHOSOCIAL ACUITY RATING	HOUSING - LEVEL 3 (MAJOR CONCERNS)	housing
SOCIAL WORK - PSYCHOSOCIAL ACUITY RATING	HOUSING - LEVEL 4 (CRISIS)	housing
SOCIAL WORK - PSYCHOSOCIAL ACUITY RATING	PSYCH STATUS - LEVEL 1 (ALL NEEDS MET)	0
SOCIAL WORK - PSYCHOSOCIAL ACUITY RATING	PSYCH STATUS - LEVEL 2 (MINOR CONCERNS)	emotional
SOCIAL WORK - PSYCHOSOCIAL ACUITY RATING	PSYCH STATUS - LEVEL 3 (MAJOR CONCERNS)	emotional
SOCIAL WORK - PSYCHOSOCIAL ACUITY RATING	PSYCH STATUS - LEVEL 4 (CRISIS)	emotional
SOCIAL WORK - PSYCHOSOCIAL ACUITY RATING	SOC SUPPORTS - LEVEL 1 (ALL NEEDS MET)	0
SOCIAL WORK - PSYCHOSOCIAL ACUITY RATING	SOC SUPPORTS - LEVEL 2 (MINOR CONCERNS)	social
SOCIAL WORK - PSYCHOSOCIAL ACUITY RATING	SOC SUPPORTS - LEVEL 3 (MAJOR CONCERNS)	social
SOCIAL WORK - PSYCHOSOCIAL ACUITY RATING	SOC SUPPORTS - LEVEL 4 (CRISIS)	social
SOCIAL WORK - PSYCHOSOCIAL ACUITY RATING [C]	ACCESS TO CARE - LEVEL 1(ALL NEEDS MET)	0
SOCIAL WORK - PSYCHOSOCIAL ACUITY RATING [C]	ACCESS TO CARE - LEVEL 2(MINOR CONCERNS)	access to care
SOCIAL WORK - PSYCHOSOCIAL ACUITY RATING [C]	ACCESS TO CARE - LEVEL 3(MAJOR CONCERNS)	access to care
SOCIAL WORK - PSYCHOSOCIAL ACUITY RATING [C]	ACCESS TO CARE - LEVEL 4(CRISIS)	access to care
SOCIAL WORK - PSYCHOSOCIAL ACUITY RATING [C]	ECONOMICS - LEVEL 1 (ALL NEEDS MET)	0
SOCIAL WORK - PSYCHOSOCIAL ACUITY RATING [C]	ECONOMICS - LEVEL 2 (MINOR CONCERNS)	financial
SOCIAL WORK - PSYCHOSOCIAL ACUITY RATING [C]	ECONOMICS - LEVEL 3 (MAJOR CONCERNS)	financial
SOCIAL WORK - PSYCHOSOCIAL ACUITY RATING [C]	ECONOMICS - LEVEL 4 (CRISIS)	financial
SOCIAL WORK - PSYCHOSOCIAL ACUITY RATING [C]	FUNCT STATUS - LEVEL 1 (ALL NEEDS MET)	0
SOCIAL WORK - PSYCHOSOCIAL ACUITY RATING [C]	FUNCT STATUS - LEVEL 2 (MINOR CONCERNS)	0
SOCIAL WORK - PSYCHOSOCIAL ACUITY RATING [C]	FUNCT STATUS - LEVEL 3 (MAJOR CONCERNS)	0
SOCIAL WORK - PSYCHOSOCIAL ACUITY RATING [C]	FUNCT STATUS - LEVEL 4 (CRISIS)	0
SOCIAL WORK - PSYCHOSOCIAL ACUITY RATING [C]	HOUSING - LEVEL 1 (ALL NEEDS MET)	0
SOCIAL WORK - PSYCHOSOCIAL ACUITY RATING [C]	HOUSING - LEVEL 2 (MINOR CONCERNS)	housing
SOCIAL WORK - PSYCHOSOCIAL ACUITY RATING [C]	HOUSING - LEVEL 3 (MAJOR CONCERNS)	housing
SOCIAL WORK - PSYCHOSOCIAL ACUITY RATING [C]	HOUSING - LEVEL 4 (CRISIS)	housing
SOCIAL WORK - PSYCHOSOCIAL ACUITY RATING [C]	PSYCH STATUS - LEVEL 1 (ALL NEEDS MET)	0
SOCIAL WORK - PSYCHOSOCIAL ACUITY RATING [C]	PSYCH STATUS - LEVEL 2 (MINOR CONCERNS)	emotional
SOCIAL WORK - PSYCHOSOCIAL ACUITY RATING [C]	PSYCH STATUS - LEVEL 3 (MAJOR CONCERNS)	emotional
SOCIAL WORK - PSYCHOSOCIAL ACUITY RATING [C]	PSYCH STATUS - LEVEL 4 (CRISIS)	emotional
SOCIAL WORK - PSYCHOSOCIAL ACUITY RATING [C]	PSYCHOSOCIAL ACUITY - LEVEL 1 (ALL NEEDS MET)	0
SOCIAL WORK - PSYCHOSOCIAL ACUITY RATING [C]	PSYCHOSOCIAL ACUITY - LEVEL 2 (MINOR CONCERNS)	nonspecific
SOCIAL WORK - PSYCHOSOCIAL ACUITY RATING [C]	PSYCHOSOCIAL ACUITY - LEVEL 3 (MAJOR CONCERNS)	nonspecific
SOCIAL WORK - PSYCHOSOCIAL ACUITY RATING [C]	PSYCHOSOCIAL ACUITY - LEVEL 4 (CRISIS)	nonspecific
SOCIAL WORK - PSYCHOSOCIAL ACUITY RATING [C]	SOC SUPPORTS - LEVEL 1 (ALL NEEDS MET)	0
SOCIAL WORK - PSYCHOSOCIAL ACUITY RATING [C]	SOC SUPPORTS - LEVEL 2 (MINOR CONCERNS)	social
SOCIAL WORK - PSYCHOSOCIAL ACUITY RATING [C]	SOC SUPPORTS - LEVEL 3 (MAJOR CONCERNS)	social
SOCIAL WORK - PSYCHOSOCIAL ACUITY RATING [C]	SOC SUPPORTS - LEVEL 4 (CRISIS)	social
SOCIAL WORK - TRIAGE ASSESSMENT	SOC WORK CASE MGMT DECLINED	0
SOCIAL WORK - TRIAGE ASSESSMENT	SOC WORK CASE MGMT NOT RECOMMENDED	0
SOCIAL WORK - TRIAGE ASSESSMENT	SOC WORK CASE MGMT RECOMMENDED	nonspecific
SOCIAL WORK - TRIAGE ASSESSMENT	SOC WORK PRESENTING ISSUE-ABUSE/NEGLECT	violence
SOCIAL WORK - TRIAGE ASSESSMENT	SOC WORK PRESENTING ISSUE-ACCESS TO CARE	access to care
SOCIAL WORK - TRIAGE ASSESSMENT	SOC WORK PRESENTING ISSUE-ADV DIRECTIVE	0
SOCIAL WORK - TRIAGE ASSESSMENT	SOC WORK PRESENTING ISSUE-CARE BARRIERS	access to care
SOCIAL WORK - TRIAGE ASSESSMENT	SOC WORK PRESENTING ISSUE-CAREGIVER	social
SOCIAL WORK - TRIAGE ASSESSMENT	SOC WORK PRESENTING ISSUE-EMOTIONAL	emotional
SOCIAL WORK - TRIAGE ASSESSMENT	SOC WORK PRESENTING ISSUE-FINANCIAL	financial
SOCIAL WORK - TRIAGE ASSESSMENT	SOC WORK PRESENTING ISSUE-FUNCTIONAL	0
SOCIAL WORK - TRIAGE ASSESSMENT	SOC WORK PRESENTING ISSUE-HOUSING	housing
SOCIAL WORK - TRIAGE ASSESSMENT	SOC WORK PRESENTING ISSUE-IN HOME SUPPRT	social
SOCIAL WORK - TRIAGE ASSESSMENT	SOC WORK PRESENTING ISSUE-LEGAL	legal
SOCIAL WORK - TRIAGE ASSESSMENT	SOC WORK PRESENTING ISSUE-NH/LTC	0
SOCIAL WORK - TRIAGE ASSESSMENT	SOC WORK PRESENTING ISSUE-OTHER	0
SOCIAL WORK - TRIAGE ASSESSMENT	SOC WORK PRESENTING ISSUE-TRANSPORTATION	access to care
SOCIAL WORK - TRIAGE ASSESSMENT	SOC WORK REFERRAL SOURCE-CLERK	0
SOCIAL WORK - TRIAGE ASSESSMENT	SOC WORK REFERRAL SOURCE-EXTERNAL AGENCY	0
SOCIAL WORK - TRIAGE ASSESSMENT	SOC WORK REFERRAL SOURCE-FAMILY	0
SOCIAL WORK - TRIAGE ASSESSMENT	SOC WORK REFERRAL SOURCE-LPN/HEALTH TECH	0
SOCIAL WORK - TRIAGE ASSESSMENT	SOC WORK REFERRAL SOURCE-OTHER	0
SOCIAL WORK - TRIAGE ASSESSMENT	SOC WORK REFERRAL SOURCE-PATIENT	0
SOCIAL WORK - TRIAGE ASSESSMENT	SOC WORK REFERRAL SOURCE-PROVIDER	0
SOCIAL WORK - TRIAGE ASSESSMENT	SOC WORK REFERRAL SOURCE-PT ADVOCATE	0
SOCIAL WORK - TRIAGE ASSESSMENT	SOC WORK REFERRAL SOURCE-RN	0
SOCIAL WORK - TRIAGE ASSESSMENT	SOC WORK TRIAGE ASSESSMENT DONE	0
SOCIAL WORK - TRIAGE ASSESSMENT [C]	POS SW SCREENING ON ADMISSION	0
SOCIAL WORK - TRIAGE ASSESSMENT [C]	REMOTE SWS SUPPORT DC PLANNING	0
SOCIAL WORK - TRIAGE ASSESSMENT [C]	REMOTE SWS SUPPORT END OF LIFE CARE	0
SOCIAL WORK - TRIAGE ASSESSMENT [C]	REMOTE SWS SUPPORT SOCIAL WORK TRIAGE	nonspecific
SOCIAL WORK - TRIAGE ASSESSMENT [C]	SOC WORK CASE MGMT DECLINED	0
SOCIAL WORK - TRIAGE ASSESSMENT [C]	SOC WORK CASE MGMT NOT RECOMMENDED	0
SOCIAL WORK - TRIAGE ASSESSMENT [C]	SOC WORK CASE MGMT RECOMMENDED	nonspecific
SOCIAL WORK - TRIAGE ASSESSMENT [C]	SOC WORK PRESENTIN ISSUE-ADJUST/ILLNESS	emotional
SOCIAL WORK - TRIAGE ASSESSMENT [C]	SOC WORK PRESENTING ISSUE-ABUSE/NEGLECT	violence
SOCIAL WORK - TRIAGE ASSESSMENT [C]	SOC WORK PRESENTING ISSUE-ACCESS	access to care
SOCIAL WORK - TRIAGE ASSESSMENT [C]	SOC WORK PRESENTING ISSUE-ACCESS TO CARE	access to care
SOCIAL WORK - TRIAGE ASSESSMENT [C]	SOC WORK PRESENTING ISSUE-ADJ CIV LIFE	emotional
SOCIAL WORK - TRIAGE ASSESSMENT [C]	SOC WORK PRESENTING ISSUE-ADJUST/ILLNESS	emotional
SOCIAL WORK - TRIAGE ASSESSMENT [C]	SOC WORK PRESENTING ISSUE-ADJUSTMENT	emotional
SOCIAL WORK - TRIAGE ASSESSMENT [C]	SOC WORK PRESENTING ISSUE-ADV DIRECTIVE	0
SOCIAL WORK - TRIAGE ASSESSMENT [C]	SOC WORK PRESENTING ISSUE-CARE BARRIERS	access to care
SOCIAL WORK - TRIAGE ASSESSMENT [C]	SOC WORK PRESENTING ISSUE-CAREGIVER	0
SOCIAL WORK - TRIAGE ASSESSMENT [C]	SOC WORK PRESENTING ISSUE-DME	0
SOCIAL WORK - TRIAGE ASSESSMENT [C]	SOC WORK PRESENTING ISSUE-EMOTIONAL	emotional
SOCIAL WORK - TRIAGE ASSESSMENT [C]	SOC WORK PRESENTING ISSUE-EMPLOY	financial
SOCIAL WORK - TRIAGE ASSESSMENT [C]	SOC WORK PRESENTING ISSUE-EMPLOYMENT	financial
SOCIAL WORK - TRIAGE ASSESSMENT [C]	SOC WORK PRESENTING ISSUE-FINANCIAL	financial
SOCIAL WORK - TRIAGE ASSESSMENT [C]	SOC WORK PRESENTING ISSUE-FOOD INSECURE	food insecurity
SOCIAL WORK - TRIAGE ASSESSMENT [C]	SOC WORK PRESENTING ISSUE-FUNCTIONAL	0
SOCIAL WORK - TRIAGE ASSESSMENT [C]	SOC WORK PRESENTING ISSUE-HOUSING	housing
SOCIAL WORK - TRIAGE ASSESSMENT [C]	SOC WORK PRESENTING ISSUE-IN HOME SUPPRT	0
SOCIAL WORK - TRIAGE ASSESSMENT [C]	SOC WORK PRESENTING ISSUE-LEGAL	legal
SOCIAL WORK - TRIAGE ASSESSMENT [C]	SOC WORK PRESENTING ISSUE-NCNN DISTRESS	emotional
SOCIAL WORK - TRIAGE ASSESSMENT [C]	SOC WORK PRESENTING ISSUE-NEW DX	emotional
SOCIAL WORK - TRIAGE ASSESSMENT [C]	SOC WORK PRESENTING ISSUE-NH/LTC	0
SOCIAL WORK - TRIAGE ASSESSMENT [C]	SOC WORK PRESENTING ISSUE-NH/SNF DC	0
SOCIAL WORK - TRIAGE ASSESSMENT [C]	SOC WORK PRESENTING ISSUE-OTHER	0
SOCIAL WORK - TRIAGE ASSESSMENT [C]	SOC WORK PRESENTING ISSUE-RELATIONSHIP	social
SOCIAL WORK - TRIAGE ASSESSMENT [C]	SOC WORK PRESENTING ISSUE-RESOURCES	nonspecific
SOCIAL WORK - TRIAGE ASSESSMENT [C]	SOC WORK PRESENTING ISSUE-SUBSTANCE ABUS	emotional
SOCIAL WORK - TRIAGE ASSESSMENT [C]	SOC WORK PRESENTING ISSUE-TRANSPORTATION	access to care
SOCIAL WORK - TRIAGE ASSESSMENT [C]	SOC WORK PRESENTING ISSUE-VA BENEFITS	financial
SOCIAL WORK - TRIAGE ASSESSMENT [C]	SOC WORK PRESENTING ISSUE-VBA	financial
SOCIAL WORK - TRIAGE ASSESSMENT [C]	SOC WORK REFER SOURCE-OEF/OIF PROG MGR	0
SOCIAL WORK - TRIAGE ASSESSMENT [C]	SOC WORK REFERRAL SOURCE-CLERK	0
SOCIAL WORK - TRIAGE ASSESSMENT [C]	SOC WORK REFERRAL SOURCE-EXTERNAL AGENCY	0
SOCIAL WORK - TRIAGE ASSESSMENT [C]	SOC WORK REFERRAL SOURCE-FAMILY	0
SOCIAL WORK - TRIAGE ASSESSMENT [C]	SOC WORK REFERRAL SOURCE-LPN/HEALTH TECH	0
SOCIAL WORK - TRIAGE ASSESSMENT [C]	SOC WORK REFERRAL SOURCE-OTHER	0
SOCIAL WORK - TRIAGE ASSESSMENT [C]	SOC WORK REFERRAL SOURCE-PATIENT	0
SOCIAL WORK - TRIAGE ASSESSMENT [C]	SOC WORK REFERRAL SOURCE-PROVIDER	0
SOCIAL WORK - TRIAGE ASSESSMENT [C]	SOC WORK REFERRAL SOURCE-PT ADVOCATE	0
SOCIAL WORK - TRIAGE ASSESSMENT [C]	SOC WORK REFERRAL SOURCE-RADIATION THERP	0
SOCIAL WORK - TRIAGE ASSESSMENT [C]	SOC WORK REFERRAL SOURCE-RN	0
SOCIAL WORK - TRIAGE ASSESSMENT [C]	SOC WORK REFERRAL SOURCE-SELF	0
SOCIAL WORK - TRIAGE ASSESSMENT [C]	SOC WORK REFERRAL SOURCE-SOCIAL WORKER	0
SOCIAL WORK - TRIAGE ASSESSMENT [C]	SOC WORK REFERRAL SOURCE-VETERAN	0
SOCIAL WORK - TRIAGE ASSESSMENT [C]	SOC WORK REFERRAL SOURCE-WALK-IN	0
SOCIAL WORK - TRIAGE ASSESSMENT [C]	SOC WORK TRIAGE ASSESSMENT DONE	0
SOCIAL WORK - TRIAGE ASSESSMENT [C]	SOC WORK TRIAGE PLAN-AD COUNSEL	0
SOCIAL WORK - TRIAGE ASSESSMENT [C]	SOC WORK TRIAGE PLAN-CA FITNESS REF	0
SOCIAL WORK - TRIAGE ASSESSMENT [C]	SOC WORK TRIAGE PLAN-CA INSURANCE	financial
SOCIAL WORK - TRIAGE ASSESSMENT [C]	SOC WORK TRIAGE PLAN-CANCER SUPPORT	0
SOCIAL WORK - TRIAGE ASSESSMENT [C]	SOC WORK TRIAGE PLAN-CAREGIVER SUPPORT	social
SOCIAL WORK - TRIAGE ASSESSMENT [C]	SOC WORK TRIAGE PLAN-CHAPLIN REF	emotional
SOCIAL WORK - TRIAGE ASSESSMENT [C]	SOC WORK TRIAGE PLAN-CSC COMFORT KIT	0
SOCIAL WORK - TRIAGE ASSESSMENT [C]	SOC WORK TRIAGE PLAN-DME	0
SOCIAL WORK - TRIAGE ASSESSMENT [C]	SOC WORK TRIAGE PLAN-ED ENTITLEMENTS	0
SOCIAL WORK - TRIAGE ASSESSMENT [C]	SOC WORK TRIAGE PLAN-ED RESOURCE	0
SOCIAL WORK - TRIAGE ASSESSMENT [C]	SOC WORK TRIAGE PLAN-EMP DISABILITY	0
SOCIAL WORK - TRIAGE ASSESSMENT [C]	SOC WORK TRIAGE PLAN-FERTILITY REF	0
SOCIAL WORK - TRIAGE ASSESSMENT [C]	SOC WORK TRIAGE PLAN-FINANCIAL RES	financial
SOCIAL WORK - TRIAGE ASSESSMENT [C]	SOC WORK TRIAGE PLAN-FSC REFERRAL	0
SOCIAL WORK - TRIAGE ASSESSMENT [C]	SOC WORK TRIAGE PLAN-HEALTH BENIFITS	0
SOCIAL WORK - TRIAGE ASSESSMENT [C]	SOC WORK TRIAGE PLAN-HOME HEALTH	0
SOCIAL WORK - TRIAGE ASSESSMENT [C]	SOC WORK TRIAGE PLAN-HOMELESS RESOURCE	housing
SOCIAL WORK - TRIAGE ASSESSMENT [C]	SOC WORK TRIAGE PLAN-HOSPICE REF	0
SOCIAL WORK - TRIAGE ASSESSMENT [C]	SOC WORK TRIAGE PLAN-ILLNESS SUPPORT	0
SOCIAL WORK - TRIAGE ASSESSMENT [C]	SOC WORK TRIAGE PLAN-LEGAL RES	legal
SOCIAL WORK - TRIAGE ASSESSMENT [C]	SOC WORK TRIAGE PLAN-LOCAL RESOURCE	nonspecific
SOCIAL WORK - TRIAGE ASSESSMENT [C]	SOC WORK TRIAGE PLAN-LODGING REF	housing
SOCIAL WORK - TRIAGE ASSESSMENT [C]	SOC WORK TRIAGE PLAN-MH REFERRAL	emotional
SOCIAL WORK - TRIAGE ASSESSMENT [C]	SOC WORK TRIAGE PLAN-NURSING HOME REF	0
SOCIAL WORK - TRIAGE ASSESSMENT [C]	SOC WORK TRIAGE PLAN-NUTRITION CONSULT	food insecurity
SOCIAL WORK - TRIAGE ASSESSMENT [C]	SOC WORK TRIAGE PLAN-OTHER	nonspecific
SOCIAL WORK - TRIAGE ASSESSMENT [C]	SOC WORK TRIAGE PLAN-PALLIATIVE CARE CON	0
SOCIAL WORK - TRIAGE ASSESSMENT [C]	SOC WORK TRIAGE PLAN-PINK RIBBON RES	0
SOCIAL WORK - TRIAGE ASSESSMENT [C]	SOC WORK TRIAGE PLAN-PMRS REF	0
SOCIAL WORK - TRIAGE ASSESSMENT [C]	SOC WORK TRIAGE PLAN-TOBACCO CESSCATION	0
SOCIAL WORK - TRIAGE ASSESSMENT [C]	SOC WORK TRIAGE PLAN-TRANSPLANT ASMT	0
SOCIAL WORK - TRIAGE ASSESSMENT [C]	SOC WORK TRIAGE PLAN-TRANSPORTATION RSC	access to care
SOCIAL WORK - TRIAGE ASSESSMENT [C]	SOC WORK TRIAGE PLAN-VA ENTITLEMENTS	financial
SOCIAL WORK - TRIAGE ASSESSMENT [C]	SOC WORK TRIAGE PLAN-WARRIOR/SOULMATE	social
	LIVES ON STREET	housing
	LIVES IN SHELTER	housing
	LIVES OTHER	housing
	LIVES IN INSTITUTION	housing
	LIVES IN MOTEL/HOTEL	housing
	LIVES WITH FRIEND OR FAMILY	housing
	LIVES IN HOUSE WITH SUBSIDY	housing
	LIVES IN HOUSE NO SUBSIDY	0
	POSITIVE - HAS WORRIES ABOUT HOUSING	housing
	POSITIVE - HAS NO STABLE HOUSING	housing
	ALREADY RECEIVING ASSIST WITH HOUSING	housing
	DECLINES HOMELESS REFERRAL	0
	DECLINES HOMELESS SCREEN	0
	NEGATIVE - HAS NO HOUSING CONCERNS	0
	NEGATIVE - HAS STABLE HOUSING	0
	NURSING HOME RESIDENT	housing
	REFERRED TO HOMELESS PROGRAM	housing
	VA-HOMELESS SCREENING NOT PERFORMED	0
	REFERRED TO DIETICIAN FOOD	food insecurity
	REFERRED TO SOCIAL WORK FOOD	food insecurity
	VA-FOOD%%OFTEN	food insecurity
	VA-FOOD%%SOMETIMES	food insecurity
	VA-FOOD ALREADY RECEIVING ASSISSTANCE	food insecurity
	VA-MONEY TO BUY FOOD-YES CURRENT CONCERN	food insecurity
	HealthFactor Type like 'ipvap/s%-%primary positive'	violence

## Sheet: Stop Codes
stop_code	description	SR domain
524	active duty sectual trauma	violence
208	compensated work therapy	financial
222	compensated work therapy	financial
568	compensated work therapy	financial
574	compensated work therapy	financial
555	employment services	financial
504	grant and per diem	housing
511	grant and per diem	housing
591	incarcerated re-entry	legal
592	veterans justice outreach	legal
